# Supplementary material for: A polymorph of terephthalaldehyde
Source: Acta Crystallogr Sect E Struct Rep Online. 2008 Jul 23;64(Pt 8):o1562. doi: 10.1107/S1600536808022381 (PMC2962184; doi:10.1107/S1600536808022381)
Supplement: Supplementary file 1 [file e-64-o1562-sup1.cif]

##############################################################################
###                                                                        ###
###        Electronic paper (Acta Crystallographica Section E)             ###
###                                                                        ###
##############################################################################
#                                                                            #
# This CIF contains the data in a paper accepted for publication in Acta     #
# Crystallographica Section E. It conforms to the requirements of Notes      #
# for Authors for Section E, and has been peer reviewed under the auspices   #
# of the IUCr Commission on Journals.                                        #
#                                                                            #
# Full details of the Crystallographic Information File format               #
# are given in the paper "The Crystallographic Information File (CIF):       #
# a New Standard Archive File for Crystallography" by S. R. Hall, F. H.      #
# Allen and I. D. Brown [Acta Cryst. (1991), A47, 655-685].                  #
#                                                                            #
# The current version of the core CIF dictionary is obtainable from          #
# ftp://ftp.iucr.org/pub/cif_core.dic. The current version number is 2.4.    #
#                                                                            #
# Software is freely available for graphical display of the structure(s) in  #
# this CIF.  For information consult the CIF home page http://www.iucr.org/  #
# cif/home.html                                                              #
#                                                                            #
# This file may be used for bona fide research purposes within the           #
# scientific community so long as proper attribution is given to the journal # 
# article from which it was obtained.                                        #
#                                                                            #
##############################################################################
                                             
data_I
_audit_creation_method     SHELXL-97
_chemical_name_systematic
;
terephthalaldehyde
;
_chemical_name_common     ?
_chemical_formula_moiety     'C8 H6 O2'
_chemical_formula_sum     'C8 H6 O2'
_chemical_formula_iupac     'C8 H6 O2'
_chemical_formula_weight     134.13
_chemical_melting_point     ?
_symmetry_cell_setting     orthorhombic
_symmetry_space_group_name_H-M     'P ca 21'
_symmetry_space_group_name_Hall     'P 2c -2ac'
loop_
    _symmetry_equiv_pos_as_xyz
    'x, y, z'
    '-x, -y, z+1/2'
    'x+1/2, -y, z'
    '-x+1/2, y, z+1/2'
_cell_length_a     12.8811(5)
_cell_length_b     3.8933(3)
_cell_length_c     13.3202(9)
_cell_angle_alpha     90.00
_cell_angle_beta     90.00
_cell_angle_gamma     90.00
_cell_volume     668.01(7)
_cell_formula_units_Z     4
_cell_measurement_reflns_used     1070
_cell_measurement_theta_min     3.06
_cell_measurement_theta_max     23.49
_cell_measurement_temperature     295(2)
_exptl_crystal_description     block
_exptl_crystal_colour     colorless
_exptl_crystal_size_max     0.20
_exptl_crystal_size_mid     0.10
_exptl_crystal_size_min     0.10
_exptl_crystal_density_diffrn     1.334
_exptl_crystal_density_meas     ?
_exptl_crystal_density_method     'not measured'
_exptl_crystal_F_000     280
_exptl_absorpt_coefficient_mu     0.096
_exptl_absorpt_correction_type     none
_exptl_absorpt_process_details     ?
_exptl_absorpt_correction_T_min     ?
_exptl_absorpt_correction_T_max     ?
_exptl_special_details
;
;
_diffrn_ambient_temperature     295(2)
_diffrn_radiation_type     MoK\a
_diffrn_radiation_wavelength     0.71073
_diffrn_radiation_source     'fine-focus sealed tube'
_diffrn_radiation_monochromator     graphite
_diffrn_measurement_device_type     'Bruker SMART 4K CCD area-detector'
_diffrn_measurement_method     '\f and \w'
_diffrn_detector_area_resol_mean     ?
_diffrn_reflns_number     3959
_diffrn_reflns_av_R_equivalents     0.0297
_diffrn_reflns_av_sigmaI/netI     0.0189
_diffrn_reflns_theta_min     3.06
_diffrn_reflns_theta_max     25.50
_diffrn_reflns_theta_full     25.50
_diffrn_measured_fraction_theta_max     0.997
_diffrn_measured_fraction_theta_full     0.997
_diffrn_reflns_limit_h_min     -15
_diffrn_reflns_limit_h_max     12
_diffrn_reflns_limit_k_min     -4
_diffrn_reflns_limit_k_max     4
_diffrn_reflns_limit_l_min     -16
_diffrn_reflns_limit_l_max     15
_diffrn_standards_number     ?
_diffrn_standards_interval_count     ?
_diffrn_standards_interval_time     ?
_diffrn_standards_decay_%     ?
_refine_special_details
;
Refinement of <i>F</i>^2^ against ALL reflections. The weighted <i>R</i>-factor
<i>wR</i> and goodness of fit <i>S</i> are based on <i>F</i>^2^, conventional
<i>R</i>-factors <i>R</i> are based on <i>F</i>, with <i>F</i> set to zero for
negative <i>F</i>^2^. The threshold expression of <i>F</i>^2^ >
\s(<i>F</i>^2^) is used only for calculating <i>R</i>-factors(gt) <i>etc</i>.
and is not relevant to the choice of reflections for refinement.
<i>R</i>-factors based on <i>F</i>^2^ are statistically about twice as large
as those based on <i>F</i>, and <i>R</i>- factors based on ALL data will be
even larger.
;
_reflns_number_total     653
_reflns_number_gt     563
_reflns_threshold_expression     I>2\s(I)
_refine_ls_structure_factor_coef     Fsqd
_refine_ls_matrix_type     full
_refine_ls_R_factor_all     0.0498
_refine_ls_R_factor_gt     0.0424
_refine_ls_wR_factor_gt     0.1076
_refine_ls_wR_factor_ref     0.1120
_refine_ls_goodness_of_fit_ref     1.044
_refine_ls_restrained_S_all     1.043
_refine_ls_number_reflns     653
_refine_ls_number_parameters     91
_refine_ls_number_restraints     1
_refine_ls_hydrogen_treatment     constr
_refine_ls_weighting_scheme     calc
_refine_ls_weighting_details
         'calc w=1/[\s^2^(Fo^2^)+(0.0755P)^2^+0.0133P] where P=(Fo^2^+2Fc^2^)/3'
_atom_sites_solution_hydrogens     geom
_atom_sites_solution_primary     direct
_atom_sites_solution_secondary     difmap
_refine_ls_shift/su_max     0.014
_refine_ls_shift/su_mean     0.002
_refine_diff_density_max     0.163
_refine_diff_density_min     -0.100
_refine_ls_extinction_method     none
_refine_ls_extinction_coef     ?
loop_
    _atom_type_symbol
    _atom_type_description
    _atom_type_scat_dispersion_real
    _atom_type_scat_dispersion_imag
    _atom_type_scat_source
    'C' 'C' 0.0033 0.0000
                         'International Tables Vol C Tables 4.2.6.8 and 6.1.1.4'
    'H' 'H' 0.0000 0.0000
                         'International Tables Vol C Tables 4.2.6.8 and 6.1.1.4'
    'O' 'O' 0.0106 0.0000
                         'International Tables Vol C Tables 4.2.6.8 and 6.1.1.4'
_computing_data_collection     'SMART (Bruker, 2001)'
_computing_cell_refinement     'SAINT (Bruker, 2001)'
_computing_data_reduction     'SAINT (Bruker, 2001)'
_computing_structure_solution     'SHELXS97 (Sheldrick, 2008)'
_computing_structure_refinement     'SHELXL97 (Sheldrick, 2008)'
_computing_molecular_graphics     'SHELXTL (Sheldrick, 2008)'
_computing_publication_material     'SHELXTL (Sheldrick, 2008)'
loop_
    _atom_site_type_symbol
    _atom_site_label
    _atom_site_fract_x
    _atom_site_fract_y
    _atom_site_fract_z
    _atom_site_U_iso_or_equiv
    _atom_site_adp_type
    _atom_site_calc_flag
    _atom_site_refinement_flags
    _atom_site_occupancy
    _atom_site_disorder_assembly
    _atom_site_disorder_group
    C C1 0.8164(2) 0.3463(7) 0.2145(2) 0.0509(7) Uani d . 1 . .
    C C2 0.9236(2) 0.3850(7) 0.2147(3) 0.0545(7) Uani d . 1 . .
    H H2 0.9566 0.4847 0.1599 0.065 Uiso calc R 1 . .
    C C3 0.9315(2) 0.1279(7) 0.3776(2) 0.0515(7) Uani d . 1 . .
    C C4 0.8239(2) 0.0894(7) 0.3770(3) 0.0547(7) Uani d . 1 . .
    H H4 0.7907 -0.0106 0.4316 0.066 Uiso calc R 1 . .
    C C5 0.7668(2) 0.1993(6) 0.2955(3) 0.0543(7) Uani d . 1 . .
    H H5 0.6950 0.1744 0.2953 0.065 Uiso calc R 1 . .
    C C6 0.9805(2) 0.2776(7) 0.2951(3) 0.0547(6) Uani d . 1 . .
    H H6 1.0523 0.3040 0.2949 0.066 Uiso calc R 1 . .
    C C7 0.7563(4) 0.4635(8) 0.1269(4) 0.0707(10) Uani d . 1 . .
    H H7 0.7934 0.5547 0.0733 0.085 Uiso calc R 1 . .
    C C8 0.9916(3) 0.0084(8) 0.4657(4) 0.0627(9) Uani d . 1 . .
    H H8 0.9550 -0.0874 0.5190 0.075 Uiso calc R 1 . .
    O O1 0.6637(2) 0.4514(7) 0.1187(3) 0.0930(10) Uani d . 1 . .
    O O2 1.0834(2) 0.0266(7) 0.4731(4) 0.0876(9) Uani d . 1 . .
loop_
    _atom_site_aniso_label
    _atom_site_aniso_U_11
    _atom_site_aniso_U_22
    _atom_site_aniso_U_33
    _atom_site_aniso_U_12
    _atom_site_aniso_U_13
    _atom_site_aniso_U_23
    C1 0.0535(16) 0.0494(14) 0.0498(17) 0.0041(11) 0.0057(14) -0.0068(13)
    C2 0.0564(18) 0.0551(15) 0.0520(17) 0.0022(13) 0.0123(15) 0.0015(15)
    C3 0.0547(16) 0.0509(14) 0.0490(17) -0.0008(12) 0.0064(15) -0.0078(13)
    C4 0.0593(19) 0.0573(14) 0.0476(17) -0.0067(14) 0.0140(16) 0.0002(14)
    C5 0.0463(13) 0.0570(14) 0.0595(15) -0.0016(12) 0.0102(17) -0.0083(14)
    C6 0.0448(13) 0.0582(14) 0.0610(15) -0.0003(12) 0.0043(18) -0.0008(14)
    C7 0.071(2) 0.077(2) 0.063(3) 0.0121(16) -0.006(2) -0.0016(18)
    C8 0.067(2) 0.0704(19) 0.0508(19) 0.0030(13) 0.009(2) 0.0003(14)
    O1 0.075(2) 0.129(2) 0.075(2) 0.0162(14) -0.0158(19) -0.0026(18)
    O2 0.0617(17) 0.125(2) 0.0761(19) 0.0064(12) -0.0077(16) 0.0074(15)
_geom_special_details
;
All e.s.d.'s (except the e.s.d. in the dihedral angle between two l.s. planes)
are estimated using the full covariance matrix. The cell e.s.d.'s are taken
into account individually in the estimation of e.s.d.'s in distances, angles
and torsion angles; correlations between e.s.d.'s in cell parameters are only
used when they are defined by crystal symmetry. An approximate (isotropic)
treatment of cell e.s.d.'s is used for estimating e.s.d.'s involving l.s.
planes.
;
loop_
    _geom_bond_atom_site_label_1
    _geom_bond_atom_site_label_2
    _geom_bond_site_symmetry_2
    _geom_bond_distance
    _geom_bond_publ_flag
    C1 C5 . 1.378(4) ?
    C1 C2 . 1.389(4) ?
    C1 C7 . 1.473(6) ?
    C2 C6 . 1.363(5) ?
    C2 H2 . 0.9300 ?
    C3 C4 . 1.393(4) ?
    C3 C6 . 1.395(4) ?
    C3 C8 . 1.482(6) ?
    C4 C5 . 1.379(5) ?
    C4 H4 . 0.9300 ?
    C5 H5 . 0.9300 ?
    C6 H6 . 0.9300 ?
    C7 O1 . 1.199(5) ?
    C7 H7 . 0.9300 ?
    C8 O2 . 1.188(4) ?
    C8 H8 . 0.9300 ?
loop_
    _geom_angle_atom_site_label_1
    _geom_angle_atom_site_label_2
    _geom_angle_atom_site_label_3
    _geom_angle_site_symmetry_1
    _geom_angle_site_symmetry_3
    _geom_angle
    _geom_angle_publ_flag
    C5 C1 C2 . . 120.2(3) ?
    C5 C1 C7 . . 120.4(3) ?
    C2 C1 C7 . . 119.4(3) ?
    C6 C2 C1 . . 120.2(3) ?
    C6 C2 H2 . . 119.9 ?
    C1 C2 H2 . . 119.9 ?
    C4 C3 C6 . . 119.4(3) ?
    C4 C3 C8 . . 119.4(3) ?
    C6 C3 C8 . . 121.2(3) ?
    C5 C4 C3 . . 120.1(3) ?
    C5 C4 H4 . . 120.0 ?
    C3 C4 H4 . . 120.0 ?
    C1 C5 C4 . . 119.9(3) ?
    C1 C5 H5 . . 120.1 ?
    C4 C5 H5 . . 120.1 ?
    C2 C6 C3 . . 120.2(2) ?
    C2 C6 H6 . . 119.9 ?
    C3 C6 H6 . . 119.9 ?
    O1 C7 C1 . . 125.6(5) ?
    O1 C7 H7 . . 117.2 ?
    C1 C7 H7 . . 117.2 ?
    O2 C8 C3 . . 124.5(4) ?
    O2 C8 H8 . . 117.7 ?
    C3 C8 H8 . . 117.7 ?
loop_
    _geom_torsion_atom_site_label_1
    _geom_torsion_atom_site_label_2
    _geom_torsion_atom_site_label_3
    _geom_torsion_atom_site_label_4
    _geom_torsion_site_symmetry_1
    _geom_torsion_site_symmetry_2
    _geom_torsion_site_symmetry_3
    _geom_torsion_site_symmetry_4
    _geom_torsion
    _geom_torsion_publ_flag
    C5 C1 C2 C6 . . . . 0.1(4) ?
    C7 C1 C2 C6 . . . . -179.9(3) ?
    C6 C3 C4 C5 . . . . -0.2(4) ?
    C8 C3 C4 C5 . . . . 180.0(3) ?
    C2 C1 C5 C4 . . . . -0.2(4) ?
    C7 C1 C5 C4 . . . . 179.7(3) ?
    C3 C4 C5 C1 . . . . 0.2(4) ?
    C1 C2 C6 C3 . . . . 0.0(4) ?
    C4 C3 C6 C2 . . . . 0.0(4) ?
    C8 C3 C6 C2 . . . . 179.9(3) ?
    C5 C1 C7 O1 . . . . 1.8(5) ?
    C2 C1 C7 O1 . . . . -178.2(3) ?
    C4 C3 C8 O2 . . . . 179.2(3) ?
    C6 C3 C8 O2 . . . . -0.6(5) ?
data_global
_journal_data_validation_number     ?
_journal_date_recd_electronic     2008-07-15
_journal_date_accepted     2008-07-17
_journal_name_full     'Acta Crystallographica, Section E'
_journal_year     2008
_journal_volume     64
_journal_issue      8
_journal_page_first     o1562
_journal_page_last     o1562
_journal_paper_category     QO
_journal_coeditor_code     BQ2093
_publ_contact_author_name     'Prof. Teng, Lei'
_publ_contact_author_address
;
School of Chemical and Materials Engineering
  Huangshi Institute of Technology
  Huangshi  435003
  People's Republic of China
;
_publ_contact_author_email     chwangzg@yahoo.com.cn
_publ_contact_author_fax     '86 714 6353554'
_publ_contact_author_phone     '86 714 6353554'
_publ_section_title
;
A polymorph of terephthalaldehyde
;
loop_
    _publ_author_name
    _publ_author_address
    'Lei Teng'
;
School of Chemical and Materials Engineering
  Huangshi Institute of Technology
  Huangshi 435003
  People's Republic of China
;
    'Zhiguo Wang'
; School of Chemical and Materials Engineering
  Huangshi Institute of Technology
  Huangshi 435003
  People's Republic of China
;
