# Supplementary material for: A polymorph of terephthalaldehyde
Source: Acta Crystallogr Sect E Struct Rep Online. 2008 Jul 23;64(Pt 8):o1562. doi: 10.1107/S1600536808022381 (PMC2962184; doi:10.1107/S1600536808022381)
Supplement: Supplementary file 2 [file e-64-o1562-Isup2.hkl]

# 
# h,k,l, Fc-squared, Fo-squared, sigma(Fo-squared) and status flag 
# 
data_I
_shelx_title ' t in Pca2(1)' 
_shelx_refln_list_code          4 
_shelx_F_calc_maximum      104.00 
_exptl_crystal_F_000       280.00 
_reflns_d_resolution_high  0.8256 
 
loop_ 
 _symmetry_equiv_pos_as_xyz 
 'x, y, z' 
 '-x, -y, z+1/2' 
 'x+1/2, -y, z' 
 '-x+1/2, y, z+1/2' 
 
_cell_length_a    12.8811 
_cell_length_b     3.8933 
_cell_length_c    13.3202 
_cell_angle_alpha  90.000 
_cell_angle_beta   90.000 
_cell_angle_gamma  90.000 
 
_shelx_F_squared_multiplier     1.000 
 
loop_ 
 _refln_index_h 
 _refln_index_k 
 _refln_index_l 
 _refln_F_squared_calc 
 _refln_F_squared_meas 
 _refln_F_squared_sigma 
 _refln_observed_status 
   2   0   0        0.01        0.00      0.16 o 
   4   0   0      648.09      574.90     10.02 o 
   6   0   0        6.11        6.22      0.79 o 
   8   0   0      211.85      236.71      5.85 o 
  10   0   0        0.00        0.59      0.90 o 
  14   0   0        0.01        1.28      1.30 o 
   0   1   0       60.99       55.55      1.50 o 
   1   1   0     3207.89     3403.88     33.14 o 
   2   1   0     1510.89     1648.54     17.64 o 
   3   1   0        4.67        5.34      0.37 o 
   4   1   0        3.58        3.57      0.31 o 
   5   1   0      143.85      135.36      2.19 o 
   6   1   0       56.88       58.46      1.39 o 
   7   1   0       96.89       99.07      2.56 o 
   8   1   0        2.62        2.20      0.57 o 
   9   1   0        0.00        0.58      0.54 o 
  10   1   0       56.31       57.57      2.15 o 
  11   1   0        9.96       13.32      1.29 o 
  12   1   0        1.23        1.08      1.03 o 
  13   1   0       18.99       13.80      3.04 o 
  14   1   0        7.92        4.77      1.13 o 
  15   1   0        0.46        1.21      0.87 o 
   0   2   0      422.09      388.19     10.92 o 
   1   2   0       21.25       20.87      0.83 o 
   2   2   0        0.66        0.87      0.21 o 
   3   2   0       32.67       28.37      0.72 o 
   4   2   0       38.98       39.36      0.91 o 
   5   2   0        6.81        6.86      0.51 o 
   6   2   0        0.14        0.55      0.55 o 
   7   2   0        0.55        0.38      0.32 o 
   8   2   0        5.95        6.13      0.67 o 
   9   2   0        0.37        0.83      0.40 o 
  10   2   0        0.02        0.00      0.62 o 
  11   2   0        0.49        0.79      0.67 o 
  12   2   0       20.84       23.48      3.19 o 
  13   2   0        5.56        6.94      2.05 o 
  14   2   0        0.50        0.76      1.61 o 
   0   3   0       10.43       10.43      1.19 o 
   1   3   0       54.51       51.59      1.85 o 
   2   3   0       92.46       86.94      1.58 o 
   3   3   0       10.30        8.51      0.95 o 
   4   3   0        2.24        1.94      0.68 o 
   5   3   0        6.80        6.84      0.88 o 
   6   3   0       43.54       37.95      4.17 o 
   7   3   0        6.34        6.88      0.97 o 
   8   3   0        2.17        3.38      1.02 o 
   9   3   0       18.51       17.56      2.36 o 
  10   3   0       22.81       27.11      1.80 o 
  11   3   0       23.91       25.33      1.85 o 
  12   3   0        0.57        1.30      1.47 o 
   1   4   0        1.22        0.73      0.92 o 
   2   4   0        0.96        0.13      0.81 o 
   3   4   0        1.55        1.57      0.94 o 
   4   4   0       23.38       22.47      2.09 o 
   5   4   0       11.46        9.88      1.43 o 
   6   4   0        3.03        2.60      1.93 o 
   7   4   0       18.78       14.34      2.13 o 
   8   4   0       32.54       36.61      3.47 o 
   2   0   1     1896.81     2019.28     29.23 o 
   4   0   1      741.62      795.39      9.56 o 
   6   0   1      963.47     1073.08     12.97 o 
   8   0   1      431.99      421.39      5.98 o 
  10   0   1        2.61        3.15      0.71 o 
  12   0   1        1.44        0.82      1.48 o 
  14   0   1       13.15        9.90      1.67 o 
   1   1   1     2080.91     2283.65     17.86 o 
   2   1   1       71.47       72.55      0.69 o 
   3   1   1       15.41       14.80      0.32 o 
   4   1   1      228.35      224.68      2.12 o 
   5   1   1      155.28      154.11      1.51 o 
   6   1   1      151.65      161.87      1.68 o 
   7   1   1      104.66      111.85      1.50 o 
   8   1   1       57.40       52.17      1.76 o 
   9   1   1        1.71        1.77      0.41 o 
  10   1   1       19.57       20.21      1.04 o 
  11   1   1        6.10        5.94      0.72 o 
  12   1   1        2.24        1.81      0.57 o 
  13   1   1        9.42        9.37      1.18 o 
  14   1   1        1.07        0.95      0.61 o 
  15   1   1        0.90        1.18      0.75 o 
   1   2   1      106.13      111.52      1.56 o 
   2   2   1       33.56       32.29      0.54 o 
   3   2   1       17.52       17.42      0.41 o 
   4   2   1      126.21      122.60      1.22 o 
   5   2   1        4.35        4.28      0.32 o 
   6   2   1       12.95       14.05      0.51 o 
   7   2   1       46.68       45.08      0.92 o 
   8   2   1       59.15       57.96      1.33 o 
   9   2   1        3.68        4.54      0.46 o 
  10   2   1        6.93        7.84      0.71 o 
  11   2   1       18.37       18.82      1.31 o 
  12   2   1        4.26        4.87      0.88 o 
  13   2   1        4.32        4.30      0.91 o 
  14   2   1        5.72        5.92      1.27 o 
   1   3   1       18.29       18.78      0.80 o 
   2   3   1       36.32       35.83      0.79 o 
   3   3   1       26.12       26.05      0.77 o 
   4   3   1       10.63       10.84      0.63 o 
   5   3   1       15.54       14.41      0.90 o 
   6   3   1        0.48        0.65      0.37 o 
   7   3   1       17.80       19.36      0.96 o 
   8   3   1       16.31       17.13      0.96 o 
   9   3   1       22.71       23.40      1.13 o 
  10   3   1       18.31       22.01      1.18 o 
  11   3   1        8.05        8.36      1.01 o 
  12   3   1       14.35       14.78      1.55 o 
   1   4   1        4.86        5.42      0.86 o 
   2   4   1       19.39       17.78      1.30 o 
   3   4   1        1.57        1.60      0.65 o 
   4   4   1        0.71        1.32      0.68 o 
   5   4   1        5.29        6.93      0.99 o 
   6   4   1        0.65        2.05      0.64 o 
   7   4   1        3.92        4.39      0.74 o 
   8   4   1        1.80        0.46      0.98 o 
   0   0   2      806.61      777.36     10.07 o 
   2   0   2     2615.87     2879.49     33.61 o 
   4   0   2      287.54      318.98      5.53 o 
   6   0   2       36.50       46.24      1.24 o 
   8   0   2       19.04       20.03      1.00 o 
  10   0   2       52.19       48.32      2.03 o 
  12   0   2        1.50        2.51      0.95 o 
  14   0   2       10.61        7.63      1.41 o 
   0   1   2    10815.53    11604.90    150.48 o 
   1   1   2     1050.01     1155.74     10.16 o 
   2   1   2     1441.83     1556.37     10.49 o 
   3   1   2        1.51        1.55      0.13 o 
   4   1   2        0.93        1.05      0.14 o 
   5   1   2      253.78      262.70      2.31 o 
   6   1   2       25.66       26.34      0.58 o 
   7   1   2       16.52       20.91      0.58 o 
   8   1   2       86.11       85.18      2.56 o 
   9   1   2        1.14        0.75      0.37 o 
  10   1   2       39.24       32.37      1.45 o 
  11   1   2        0.99        1.52      0.48 o 
  12   1   2       94.13       84.41      2.51 o 
  13   1   2       13.26       14.07      1.27 o 
  14   1   2        4.03        7.34      1.81 o 
  15   1   2        1.68        0.97      0.72 o 
   0   2   2     1176.87     1210.97     14.54 o 
   1   2   2      594.42      606.17      6.48 o 
   2   2   2      138.58      133.56      1.28 o 
   3   2   2       38.76       39.93      0.60 o 
   4   2   2      174.72      176.65      1.59 o 
   5   2   2        6.62        6.17      0.40 o 
   6   2   2        6.41        7.42      0.46 o 
   7   2   2       54.24       53.16      1.04 o 
   8   2   2       21.12       22.55      0.78 o 
   9   2   2       28.27       29.19      1.03 o 
  10   2   2       25.52       27.95      1.20 o 
  11   2   2       35.62       37.93      1.59 o 
  12   2   2        9.64       10.92      1.10 o 
  13   2   2        1.85        3.26      0.82 o 
   0   3   2        0.51        0.93      0.60 o 
   1   3   2        2.90        2.93      0.46 o 
   2   3   2        1.16        1.14      0.29 o 
   3   3   2       25.54       22.88      0.76 o 
   4   3   2       19.36       20.44      0.84 o 
   5   3   2        6.06        5.67      0.49 o 
   6   3   2       15.80       16.45      0.77 o 
   7   3   2        8.75        9.99      0.62 o 
   8   3   2       35.65       36.08      1.26 o 
   9   3   2       27.62       29.27      1.30 o 
  10   3   2        0.24        0.37      0.61 o 
  11   3   2        3.26        2.34      0.81 o 
   0   4   2       11.54       13.65      2.27 o 
   1   4   2        1.48        1.44      0.62 o 
   2   4   2        2.10        2.13      0.70 o 
   3   4   2        1.37        1.84      0.66 o 
   4   4   2        2.05        1.92      0.59 o 
   5   4   2        2.58        3.10      0.76 o 
   6   4   2        2.08        2.32      0.77 o 
   7   4   2        6.01        6.51      1.43 o 
   8   4   2        6.28        8.00      1.33 o 
   2   0   3     1644.64     1797.71     19.83 o 
   4   0   3        8.66        8.66      0.45 o 
   6   0   3        1.31        1.35      0.31 o 
   8   0   3        0.35        0.00      0.40 o 
  10   0   3       15.05       13.76      1.10 o 
  12   0   3        7.23        7.67      1.30 o 
  14   0   3       31.61       27.02      2.59 o 
   1   1   3      300.94      310.49      2.84 o 
   2   1   3     1171.60     1310.15      9.35 o 
   3   1   3       48.61       54.92      0.66 o 
   4   1   3      346.52      352.72      2.87 o 
   5   1   3      168.18      174.28      1.81 o 
   6   1   3       82.25       81.13      1.06 o 
   7   1   3        4.67        4.39      0.36 o 
   8   1   3      263.22      243.69      3.13 o 
   9   1   3        9.21        8.68      0.69 o 
  10   1   3      118.34      104.08      2.37 o 
  11   1   3       13.56       14.30      0.98 o 
  12   1   3        5.91        6.33      1.03 o 
  13   1   3        5.83        7.07      0.88 o 
  14   1   3        0.34        0.12      0.71 o 
   1   2   3      466.22      474.46      3.83 o 
   2   2   3       66.07       64.01      0.75 o 
   3   2   3       97.48      108.24      1.21 o 
   4   2   3       21.05       20.48      0.53 o 
   5   2   3        5.38        4.05      0.33 o 
   6   2   3       67.55       72.12      1.25 o 
   7   2   3       86.47       83.61      1.49 o 
   8   2   3        2.23        3.03      0.38 o 
   9   2   3       65.11       57.51      1.46 o 
  10   2   3       93.16       87.55      1.99 o 
  11   2   3       27.08       28.75      1.57 o 
  12   2   3        1.38        1.20      0.66 o 
  13   2   3        1.18        1.95      0.75 o 
   1   3   3       15.14       14.05      0.90 o 
   2   3   3       42.49       38.73      1.34 o 
   3   3   3       21.57       21.13      0.99 o 
   4   3   3        9.92       11.04      0.80 o 
   5   3   3        8.88        9.02      0.59 o 
   6   3   3       12.43       14.69      0.95 o 
   7   3   3        0.43        0.81      0.38 o 
   8   3   3        1.50        1.62      0.68 o 
   9   3   3        9.93       11.18      0.85 o 
  10   3   3       12.10       10.82      1.60 o 
  11   3   3        0.01        0.78      0.87 o 
   1   4   3        0.16        1.12      0.57 o 
   2   4   3        0.37        1.15      0.63 o 
   3   4   3        2.30        3.13      0.97 o 
   4   4   3        0.66        1.18      0.69 o 
   5   4   3        0.27        0.00      0.63 o 
   6   4   3        0.18        0.00      0.61 o 
   7   4   3        1.57        2.57      0.74 o 
   0   0   4      364.96      362.18      4.20 o 
   2   0   4     1996.77     1923.37     24.53 o 
   4   0   4      461.61      500.64      6.18 o 
   6   0   4      133.70      127.18      2.94 o 
   8   0   4      117.58      105.60      2.29 o 
  10   0   4      134.25      121.40      3.10 o 
  12   0   4       18.09       21.48      2.12 o 
  14   0   4        6.05        5.97      1.22 o 
   0   1   4      579.13      596.08      7.31 o 
   1   1   4       19.46       18.59      0.45 o 
   2   1   4      208.81      215.78      2.30 o 
   3   1   4      143.66      152.45      1.50 o 
   4   1   4       76.10       84.19      1.02 o 
   5   1   4       72.49       74.29      1.04 o 
   6   1   4       18.60       17.85      0.57 o 
   7   1   4        9.43        8.92      0.46 o 
   8   1   4      135.96      121.32      1.80 o 
   9   1   4       73.03       68.17      1.64 o 
  10   1   4        9.53       10.73      0.81 o 
  11   1   4       20.21       20.85      1.56 o 
  12   1   4        9.82       11.37      0.94 o 
  13   1   4        4.45        5.08      0.87 o 
  14   1   4        0.63        1.19      0.76 o 
   0   2   4      545.15      544.76      8.00 o 
   1   2   4      197.76      197.73      2.31 o 
   2   2   4      397.04      388.43      3.36 o 
   3   2   4      169.72      176.50      1.86 o 
   4   2   4      116.00      124.24      1.90 o 
   5   2   4       19.13       18.44      0.60 o 
   6   2   4       21.32       19.34      0.69 o 
   7   2   4       44.79       42.03      0.96 o 
   8   2   4       25.92       26.95      1.08 o 
   9   2   4       95.24       84.71      1.75 o 
  10   2   4       17.62       18.01      0.97 o 
  11   2   4        5.63        5.54      0.84 o 
  12   2   4        5.73        6.58      1.27 o 
  13   2   4        0.32        0.10      0.70 o 
   0   3   4      283.45      230.32     14.04 o 
   1   3   4       77.28       66.42      1.35 o 
   2   3   4       16.37       16.40      0.75 o 
   3   3   4        1.69        1.78      0.36 o 
   4   3   4        3.44        3.45      0.63 o 
   5   3   4       12.75       14.11      0.89 o 
   6   3   4        1.25        1.76      0.43 o 
   7   3   4        3.94        4.14      0.61 o 
   8   3   4       11.20       12.47      0.85 o 
   9   3   4        1.80        2.04      0.52 o 
  10   3   4        2.45        2.81      0.61 o 
  11   3   4        2.40        3.29      0.91 o 
   0   4   4       15.10       16.81      2.01 o 
   1   4   4        5.22        5.34      0.66 o 
   2   4   4        6.07        7.87      1.14 o 
   3   4   4        5.51        5.08      1.59 o 
   4   4   4        0.62        1.54      0.96 o 
   5   4   4        0.13        0.73      0.97 o 
   6   4   4        0.19        0.66      0.71 o 
   7   4   4        0.17        0.60      0.70 o 
   2   0   5     2422.65     2525.55     47.86 o 
   4   0   5      227.63      241.87      3.98 o 
   6   0   5        0.25        0.38      0.24 o 
   8   0   5       90.70       89.77      2.12 o 
  10   0   5      567.59      506.33      9.62 o 
  12   0   5        1.45        1.66      0.90 o 
  14   0   5        7.06       11.48      1.70 o 
   1   1   5       30.47       32.56      0.45 o 
   2   1   5      623.52      641.95      4.79 o 
   3   1   5      303.89      338.75      2.87 o 
   4   1   5      101.29      103.69      1.21 o 
   5   1   5       24.38       24.66      0.55 o 
   6   1   5        0.42        0.58      0.19 o 
   7   1   5       24.29       23.63      0.67 o 
   8   1   5       20.18       18.54      0.66 o 
   9   1   5      111.33       98.69      2.39 o 
  10   1   5       92.21       86.87      1.98 o 
  11   1   5       26.75       23.90      1.58 o 
  12   1   5        1.07        0.84      0.67 o 
  13   1   5        1.70        2.77      0.82 o 
  14   1   5        0.19        0.00      0.67 o 
   1   2   5       68.83       66.31      1.51 o 
   2   2   5       86.35       79.75      1.10 o 
   3   2   5       83.79       81.15      1.12 o 
   4   2   5        4.60        4.16      0.31 o 
   5   2   5        2.48        2.66      0.34 o 
   6   2   5        9.22        9.20      0.62 o 
   7   2   5       16.94       16.26      0.83 o 
   8   2   5       11.72       13.60      0.80 o 
   9   2   5       25.10       26.50      1.11 o 
  10   2   5        1.82        1.75      0.46 o 
  11   2   5        3.87        4.52      0.62 o 
  12   2   5        0.01        1.56      0.69 o 
  13   2   5        1.69        2.17      0.80 o 
   1   3   5       71.32       66.51      1.39 o 
   2   3   5       11.53       12.68      0.77 o 
   3   3   5        3.67        4.27      0.52 o 
   4   3   5        8.94        8.53      0.72 o 
   5   3   5       11.53       12.06      0.87 o 
   6   3   5       10.97       10.07      0.83 o 
   7   3   5        2.23        2.66      0.55 o 
   8   3   5       12.93       13.28      0.97 o 
   9   3   5        4.45        6.11      0.75 o 
  10   3   5        0.26        0.92      0.66 o 
  11   3   5        0.96        1.55      0.59 o 
   1   4   5        0.86        1.53      0.49 o 
   2   4   5       17.33       18.27      1.37 o 
   3   4   5       10.10        9.20      0.86 o 
   4   4   5        0.76        1.50      0.76 o 
   5   4   5        2.24        2.39      0.84 o 
   6   4   5        7.90       10.14      1.32 o 
   0   0   6      881.85      833.61      9.33 o 
   2   0   6      126.88      123.33      1.97 o 
   4   0   6      600.76      711.18      7.75 o 
   6   0   6       31.68       29.82      1.62 o 
   8   0   6      537.47      501.24      7.14 o 
  10   0   6        9.57       11.01      1.38 o 
  12   0   6        6.23        7.35      1.42 o 
  14   0   6        1.74        3.31      1.44 o 
   0   1   6      139.53      133.84      1.68 o 
   1   1   6        9.66       10.54      0.28 o 
   2   1   6      366.60      349.63      2.71 o 
   3   1   6      222.45      228.64      2.25 o 
   4   1   6        5.33        6.03      0.32 o 
   5   1   6       21.81       22.02      0.62 o 
   6   1   6       49.59       41.58      0.83 o 
   7   1   6       24.72       25.19      0.71 o 
   8   1   6        7.66        7.82      0.54 o 
   9   1   6      179.45      162.03      2.80 o 
  10   1   6       72.59       68.55      1.78 o 
  11   1   6       14.70       15.65      1.20 o 
  12   1   6        3.24        3.38      0.90 o 
  13   1   6        2.62        3.96      1.00 o 
  14   1   6        5.50        5.40      1.55 o 
   0   2   6       56.43       48.50      1.47 o 
   1   2   6        3.93        4.00      0.37 o 
   2   2   6       10.03        9.70      0.54 o 
   3   2   6       14.56       17.06      0.63 o 
   4   2   6        7.08        7.66      0.49 o 
   5   2   6        2.33        2.69      0.35 o 
   6   2   6        1.83        2.51      0.46 o 
   7   2   6        5.48        6.02      0.56 o 
   8   2   6        0.61        1.00      0.38 o 
   9   2   6        4.57        4.98      0.70 o 
  10   2   6        1.60        1.59      0.47 o 
  11   2   6        2.01        1.54      0.49 o 
  12   2   6        4.58        4.99      0.83 o 
   0   3   6        3.24        4.06      0.73 o 
   1   3   6       27.70       28.55      1.00 o 
   2   3   6      131.23      125.06      2.20 o 
   3   3   6       23.31       23.76      1.04 o 
   4   3   6        0.03        0.37      0.40 o 
   5   3   6        8.95        8.21      0.81 o 
   6   3   6        1.81        2.04      0.50 o 
   7   3   6        8.15        8.09      0.79 o 
   8   3   6        0.85        0.84      0.49 o 
   9   3   6        5.87        6.60      0.80 o 
  10   3   6        2.03        3.11      0.97 o 
   0   4   6       93.90       78.71      2.42 o 
   1   4   6       21.41       19.97      1.58 o 
   2   4   6        3.97        3.68      0.62 o 
   3   4   6       10.09        9.46      0.88 o 
   4   4   6        2.42        3.08      0.62 o 
   5   4   6        0.25        0.77      0.53 o 
   2   0   7      464.22      490.14      5.36 o 
   4   0   7      236.84      253.89      3.38 o 
   6   0   7        0.26        0.01      0.27 o 
   8   0   7       59.97       55.11      1.69 o 
  10   0   7      246.49      236.71      6.04 o 
  12   0   7        6.00        6.60      2.46 o 
  14   0   7       12.57       12.93      2.96 o 
   1   1   7       24.99       24.54      0.43 o 
   2   1   7      446.04      420.80      3.43 o 
   3   1   7      137.29      130.94      1.45 o 
   4   1   7        0.50        0.66      0.20 o 
   5   1   7       27.71       28.49      0.82 o 
   6   1   7        0.09        0.00      0.21 o 
   7   1   7       31.81       28.16      0.96 o 
   8   1   7        2.49        2.50      0.38 o 
   9   1   7       69.25       64.75      2.13 o 
  10   1   7       78.17       71.92      1.85 o 
  11   1   7       26.06       25.03      1.44 o 
  12   1   7        0.80        1.50      0.72 o 
  13   1   7        0.94        1.11      0.74 o 
   1   2   7       23.81       26.39      0.79 o 
   2   2   7        5.64        5.34      0.47 o 
   3   2   7       31.47       30.56      0.84 o 
   4   2   7       10.75       11.79      0.62 o 
   5   2   7        0.93        1.33      0.31 o 
   6   2   7        2.10        2.14      0.41 o 
   7   2   7        2.51        2.46      0.43 o 
   8   2   7       18.96       21.47      1.31 o 
   9   2   7       17.01       17.74      1.01 o 
  10   2   7        6.31        6.11      0.73 o 
  11   2   7        2.14        3.40      0.58 o 
  12   2   7        1.07        0.89      0.66 o 
   1   3   7       50.38       45.51      1.11 o 
   2   3   7        2.20        2.82      0.52 o 
   3   3   7        0.76        1.11      0.41 o 
   4   3   7       15.18       16.67      1.02 o 
   5   3   7        3.14        3.32      0.61 o 
   6   3   7        2.26        4.29      0.67 o 
   7   3   7        4.41        4.72      0.64 o 
   8   3   7        3.49        2.49      0.60 o 
   9   3   7        2.12        1.33      0.60 o 
   1   4   7        0.25        1.39      0.60 o 
   2   4   7       16.23       13.74      1.01 o 
   3   4   7       11.13        9.88      0.98 o 
   4   4   7        1.35        1.71      0.63 o 
   0   0   8      614.98      571.82      6.76 o 
   2   0   8      105.17       98.76      1.52 o 
   4   0   8      167.72      167.05      2.57 o 
   6   0   8        0.26        0.36      0.41 o 
   8   0   8      125.79      117.21      2.66 o 
  10   0   8       78.43       80.69      2.64 o 
  12   0   8       36.02       35.57      3.19 o 
   0   1   8        2.90        2.51      0.26 o 
   1   1   8        5.33        5.32      0.26 o 
   2   1   8      226.08      214.87      2.12 o 
   3   1   8       25.28       24.30      0.59 o 
   4   1   8       39.14       42.89      0.87 o 
   5   1   8       33.39       34.22      0.86 o 
   6   1   8        1.20        1.52      0.28 o 
   7   1   8       12.73       13.58      0.73 o 
   8   1   8       86.10       81.91      1.53 o 
   9   1   8       46.19       44.19      1.42 o 
  10   1   8       17.31       19.91      1.16 o 
  11   1   8       14.95       13.74      1.16 o 
  12   1   8        0.18        0.54      0.83 o 
  13   1   8        1.72        1.05      0.80 o 
   0   2   8      261.65      247.81      4.21 o 
   1   2   8       67.34       62.27      1.18 o 
   2   2   8       54.97       50.62      1.13 o 
   3   2   8       37.65       33.00      0.90 o 
   4   2   8       40.71       37.33      1.08 o 
   5   2   8        0.75        1.13      0.36 o 
   6   2   8        0.72        0.70      0.35 o 
   7   2   8       17.87       17.88      0.94 o 
   8   2   8       10.57       13.07      1.18 o 
   9   2   8       32.69       33.26      1.27 o 
  10   2   8        4.30        4.58      0.67 o 
  11   2   8        7.28        6.92      0.80 o 
   0   3   8       77.61       75.68      1.96 o 
   1   3   8       28.62       27.81      1.01 o 
   2   3   8        1.95        1.40      0.45 o 
   3   3   8        0.35        1.67      0.47 o 
   4   3   8        1.58        1.49      0.70 o 
   5   3   8        4.69        4.13      0.65 o 
   6   3   8        0.12        0.67      0.51 o 
   7   3   8        3.38        3.35      0.65 o 
   8   3   8        2.80        4.75      0.70 o 
   9   3   8        0.69        2.29      0.64 o 
   0   4   8        7.66        6.87      1.16 o 
   1   4   8        2.38        1.92      0.49 o 
   2   4   8        3.94        3.15      0.62 o 
   2   0   9       93.89       85.77      1.50 o 
   4   0   9       17.49       14.92      0.79 o 
   6   0   9        0.26        0.28      0.33 o 
   8   0   9       35.43       30.28      1.22 o 
  10   0   9        2.09        1.39      0.77 o 
  12   0   9        0.88        0.00      1.54 o 
   1   1   9       15.96       14.38      0.48 o 
   2   1   9       28.49       27.75      0.62 o 
   3   1   9        6.41        6.56      0.39 o 
   4   1   9       28.94       26.84      1.03 o 
   5   1   9       20.89       19.33      0.77 o 
   6   1   9        7.59        7.28      0.50 o 
   7   1   9        3.22        4.68      0.47 o 
   8   1   9       32.29       34.81      1.27 o 
   9   1   9       10.16       11.55      0.90 o 
  10   1   9       14.57       15.16      1.09 o 
  11   1   9        5.09        5.60      0.80 o 
  12   1   9        5.11        5.48      1.00 o 
   1   2   9       94.26       84.71      1.54 o 
   2   2   9        9.06        8.84      0.61 o 
   3   2   9       14.04       13.00      0.74 o 
   4   2   9       23.63       23.80      0.99 o 
   5   2   9        0.14        0.79      0.35 o 
   6   2   9       14.82       14.66      0.86 o 
   7   2   9       30.69       29.53      1.32 o 
   8   2   9        3.81        4.29      0.64 o 
   9   2   9       17.39       16.71      1.53 o 
  10   2   9       26.44       24.17      1.35 o 
  11   2   9       15.02       15.79      1.21 o 
   1   3   9        6.22        7.90      0.64 o 
   2   3   9       21.90       24.73      1.08 o 
   3   3   9        6.73        6.82      0.68 o 
   4   3   9        3.46        3.72      0.65 o 
   5   3   9        4.02        4.37      0.71 o 
   6   3   9        5.04        4.19      0.68 o 
   7   3   9        0.36        1.33      0.52 o 
   8   3   9        0.50        1.17      0.58 o 
   0   0  10      216.12      201.54      3.70 o 
   2   0  10      172.95      157.85      2.25 o 
   4   0  10        7.43        7.37      0.78 o 
   6   0  10        2.11        1.84      0.50 o 
   8   0  10        7.40        7.91      0.81 o 
  10   0  10        9.24       14.40      2.67 o 
  12   0  10        4.05        3.57      2.15 o 
   0   1  10      642.45      604.59      7.05 o 
   1   1  10       52.07       47.87      1.03 o 
   2   1  10        6.76        6.98      0.40 o 
   3   1  10        1.38        1.72      0.26 o 
   4   1  10        0.36        0.89      0.25 o 
   5   1  10       15.87       14.94      0.67 o 
   6   1  10        7.76        7.98      0.63 o 
   7   1  10        2.42        2.21      0.42 o 
   8   1  10       14.23       13.99      0.96 o 
   9   1  10        2.42        2.41      0.61 o 
  10   1  10        9.42       10.90      1.27 o 
  11   1  10        0.17        0.03      0.68 o 
   0   2  10       37.05       36.86      1.29 o 
   1   2  10       79.05       76.38      1.51 o 
   2   2  10       22.42       25.41      0.95 o 
   3   2  10       10.48       11.85      0.72 o 
   4   2  10       31.43       31.28      1.23 o 
   5   2  10        1.72        1.28      0.41 o 
   6   2  10        7.06        6.73      0.66 o 
   7   2  10       14.07       13.10      1.00 o 
   8   2  10       10.92       11.82      0.93 o 
   9   2  10       13.31       13.43      1.03 o 
  10   2  10        9.82       11.92      0.98 o 
   0   3  10        0.70        0.00      0.48 o 
   1   3  10        0.49        0.84      0.46 o 
   2   3  10        1.47        1.31      0.46 o 
   3   3  10        2.81        2.11      0.50 o 
   4   3  10        5.96        5.76      0.74 o 
   5   3  10        5.11        5.45      0.72 o 
   6   3  10        1.21        1.59      0.57 o 
   7   3  10        3.73        4.03      0.66 o 
   2   0  11       14.74       17.01      0.77 o 
   4   0  11        0.19        0.64      0.33 o 
   6   0  11       45.09       37.58      1.31 o 
   8   0  11        8.44       10.96      1.38 o 
  10   0  11        1.51        0.00      0.96 o 
   1   1  11       72.09       66.15      1.33 o 
   2   1  11        8.50        8.49      0.57 o 
   3   1  11        0.52        0.65      0.31 o 
   4   1  11       19.79       21.41      0.78 o 
   5   1  11       10.15       10.83      0.61 o 
   6   1  11       13.50       11.98      0.67 o 
   7   1  11       11.14       11.42      0.88 o 
   8   1  11       18.11       20.49      1.06 o 
   9   1  11        0.10        0.98      0.54 o 
  10   1  11        2.99        4.96      0.81 o 
   1   2  11       16.11       17.19      0.75 o 
   2   2  11        7.04        9.95      0.77 o 
   3   2  11        3.11        4.35      0.57 o 
   4   2  11        4.46        3.76      0.55 o 
   5   2  11        0.18        0.00      0.41 o 
   6   2  11        4.13        2.12      0.54 o 
   7   2  11        5.67        5.94      0.72 o 
   8   2  11        2.73        3.00      0.63 o 
   9   2  11        5.85        4.19      0.73 o 
   1   3  11        3.04        3.09      0.49 o 
   2   3  11        4.61        3.69      0.60 o 
   3   3  11        3.90        3.55      0.61 o 
   4   3  11        1.27        1.93      0.81 o 
   5   3  11        3.44        3.80      0.75 o 
   0   0  12      803.88      744.36     12.17 o 
   2   0  12       16.01       15.86      0.82 o 
   4   0  12       17.05       18.62      3.43 o 
   6   0  12        2.26        2.10      1.09 o 
   8   0  12        5.15        5.99      1.01 o 
  10   0  12        0.09        0.32      1.23 o 
   0   1  12       14.69       14.23      1.08 o 
   1   1  12       81.38       80.31      1.54 o 
   2   1  12       23.62       26.59      0.98 o 
   3   1  12        0.44        1.66      0.42 o 
   4   1  12        0.72        0.36      0.37 o 
   5   1  12       11.72       12.99      0.76 o 
   6   1  12        1.81        2.54      0.49 o 
   7   1  12        6.64        7.35      0.71 o 
   8   1  12        0.23        0.41      0.52 o 
   9   1  12        0.50        0.65      0.63 o 
   0   2  12        4.19        5.06      0.92 o 
   1   2  12        0.15        0.23      0.38 o 
   2   2  12        5.41        5.59      0.63 o 
   3   2  12        1.06        1.61      0.45 o 
   4   2  12        1.58        1.68      0.46 o 
   5   2  12        0.93        1.11      0.49 o 
   6   2  12        2.53        1.81      0.53 o 
   7   2  12        0.02        0.81      0.56 o 
   8   2  12        0.39        0.00      0.58 o 
   0   3  12        3.63        3.70      0.71 o 
   1   3  12        6.90        7.82      0.72 o 
   2   3  12        6.28        6.69      0.88 o 
   3   3  12        2.35        2.80      0.57 o 
   2   0  13       96.55       86.53      2.25 o 
   4   0  13        4.50        7.56      0.89 o 
   6   0  13       43.54       37.14      1.69 o 
   8   0  13       18.37       20.85      1.97 o 
   1   1  13       38.72       37.15      1.09 o 
   2   1  13        0.79        1.40      0.39 o 
   3   1  13        1.27        1.46      0.51 o 
   4   1  13        0.21        0.32      0.41 o 
   5   1  13        8.69       10.39      0.81 o 
   6   1  13        2.83        3.82      0.68 o 
   7   1  13        5.82        4.95      0.77 o 
   8   1  13        0.04        0.67      0.65 o 
   1   2  13        4.44        5.38      0.67 o 
   2   2  13        0.15        0.07      0.46 o 
   3   2  13        0.39        0.61      0.50 o 
   4   2  13        0.39        1.02      0.51 o 
   5   2  13        0.02        0.40      0.49 o 
   6   2  13        0.90        1.45      0.63 o 
   0   0  14       13.22       12.77      2.37 o 
   2   0  14       11.52       12.18      1.36 o 
   4   0  14        1.72        2.49      0.68 o 
   6   0  14        5.95        3.74      0.84 o 
   0   1  14       56.81       60.62      2.05 o 
   1   1  14       15.46       16.24      0.90 o 
   2   1  14       24.33       26.45      1.12 o 
   3   1  14        0.80        0.55      0.42 o 
   4   1  14        0.34        0.75      0.54 o 
   5   1  14        6.17        8.00      0.79 o 
   6   1  14        0.04        0.53      0.73 o 
   7   1  14        1.84        1.09      0.70 o 
   0   2  14       30.83       33.88      1.84 o 
   1   2  14       17.16       18.09      1.07 o 
   2   2  14        1.50        1.45      0.57 o 
   3   2  14        2.91        3.98      0.72 o 
   4   2  14        6.83        9.65      1.29 o 
   2   0  15        6.26        5.93      1.74 o 
   4   0  15        2.49        3.40      1.28 o 
   1   1  15        4.40        5.30      0.63 o 
   2   1  15       26.38       26.57      1.23 o 
   3   1  15        0.41        0.61      0.50 o 
   4   1  15        0.35        0.35      0.48 o 
   0   0  16        0.64        1.64      1.32 o 
   2   0  16        8.73       12.27      5.04 o 
                                                 
